# Supplementary material for: Exploring Bemisia tabaci Middle East–Asia Minor I and Mediterranean Cryptic Species Relationship with Cowpea Mild Mottle Virus and Their Dynamics in Soybean Fields
Source: Insects. 2024 Aug 19;15(8):624. doi: 10.3390/insects15080624 (PMC11354603; doi:10.3390/insects15080624)
Supplement: Supplementary file 1 [file insects-15-00624-s001.zip]

Archive with 1 entries (1 files):
- insects-3108612-supplementary.pdf
